# Supplementary material for: Classifying Sustainable Development Goal trajectories: A country-level methodology for identifying which issues and people are getting left behind
Source: World Dev. 2019 Nov;123:104608. doi: 10.1016/j.worlddev.2019.06.031 (PMC6737915; doi:10.1016/j.worlddev.2019.06.031)
Supplement: Supplementary data 1 [file mmc1.xlsx]

## Sheet: Contents
Appendix A.
Supplementary data for: John W McArthur and Krista Rasmussen. 2019. "Classifying Sustainable Development Goal trajectories: A country-level methodology for identifying which issues and people are getting left behind." World Development. https://doi.org/10.1016/j.worlddev.2019.06.031
Contents
Appendix 1: Target classification - corresponds with Figure 1 and informs Figure 3
Appendix 2: Guide to setting proxy targets - corresponds with Figure 2
Appendix 3: Applying logic for identifying data sources to Canada - corresponds with Figure 4
Appendix 4: Case study indicator sources - corresponds to Appendix 3
Appendix 5: Trajectory assessment for Canada on domestic SDG targets - corresponds to Table 1
Appendix 6: Methodology decision tree by indicator

## Sheet: Appendix 1
Appendix 1: Target classification - corresponds with Figure 1 and informs Figure 3
SDG target		Q1. Is target outcome focused at country level?	Q2. Is target quantified & measurable?	Q3. Can a reasonable proxy target be established?
1.1	By 2030, eradicate extreme poverty for all people everywhere, currently measured as people living on less than $1.25 a day	1	1
1.2	By 2030, reduce at least by half the proportion of men, women and children of all ages living in poverty in all its dimensions according to national definitions	1	1
1.3	Implement nationally appropriate social protection systems and measures for all, including floors, and by 2030 achieve substantial coverage of the poor and the vulnerable	1	1
1.4	By 2030, ensure that all men and women, in particular the poor and the vulnerable, have equal rights to economic resources, as well as access to basic services, ownership and control over land and other forms of property, inheritance, natural resources, appropriate new technology and financial services, including microfinance	1	1
1.5	By 2030, build the resilience of the poor and those in vulnerable situations and reduce their exposure and vulnerability to climate-related extreme events and other economic, social and environmental shocks and disasters	1	0	1
2.1	By 2030, end hunger and ensure access by all people, in particular the poor and people in vulnerable situations, including infants, to safe, nutritious and sufficient food all year round	1	1
2.2	By 2030, end all forms of malnutrition, including achieving, by 2025, the internationally agreed targets on stunting and wasting in children under 5 years of age, and address the nutritional needs of adolescent girls, pregnant and lactating women and older persons	1	1
2.3	By 2030, double the agricultural productivity and incomes of small-scale food producers, in particular women, indigenous peoples, family farmers, pastoralists and fishers, including through secure and equal access to land, other productive resources and inputs, knowledge, financial services, markets and opportunities for value addition and non-farm employment	1	1
2.4	By 2030, ensure sustainable food production systems and implement resilient agricultural practices that increase productivity and production, that help maintain ecosystems, that strengthen capacity for adaptation to climate change, extreme weather, drought, flooding and other disasters and that progressively improve land and soil quality	1	0	1
2.5	By 2020, maintain the genetic diversity of seeds, cultivated plants and farmed and domesticated animals and their related wild species, including through soundly managed and diversified seed and plant banks at the national, regional and international levels, and promote access to and fair and equitable sharing of benefits arising from the utilization of genetic resources and associated traditiona…	1	0	1
3.1	By 2030, reduce the global maternal mortality ratio to less than 70 per 100,000 live births	1	1
3.2	By 2030, end preventable deaths of newborns and children under 5 years of age, with all countries aiming to reduce neonatal mortality to at least as low as 12 per 1,000 live births and under-5 mortality to at least as low as 25 per 1,000 live births	1	1
3.3	By 2030, end the epidemics of AIDS, tuberculosis, malaria and neglected tropical diseases and combat hepatitis, water-borne diseases and other communicable diseases	1	1
3.4	By 2030, reduce by one third premature mortality from non-communicable diseases through prevention and treatment and promote mental health and well-being	1	1
3.5	Strengthen the prevention and treatment of substance abuse, including narcotic drug abuse and harmful use of alcohol	1	0	1
3.6	By 2020, halve the number of global deaths and injuries from road traffic accidents	1	1
3.7	By 2030, ensure universal access to sexual and reproductive health-care services, including for family planning, information and education, and the integration of reproductive health into national strategies and programmes	1	1
3.8	Achieve universal health coverage, including financial risk protection, access to quality essential health-care services and access to safe, effective, quality and affordable essential medicines and vaccines for all	1	1
3.9	By 2030, substantially reduce the number of deaths and illnesses from hazardous chemicals and air, water and soil pollution and contamination	1	0	1
4.1	By 2030, ensure that all girls and boys complete free, equitable and quality primary and secondary education leading to relevant and effective learning outcomes	1	1
4.2	By 2030, ensure that all girls and boys have access to quality early childhood development, care and pre-primary education so that they are ready for primary education	1	1
4.3	By 2030, ensure equal access for all women and men to affordable and quality technical, vocational and tertiary education, including university	1	0	1
4.4	By 2030, substantially increase the number of youth and adults who have relevant skills, including technical and vocational skills, for employment, decent jobs and entrepreneurship	1	0	1
4.5	By 2030, eliminate gender disparities in education and ensure equal access to all levels of education and vocational training for the vulnerable, including persons with disabilities, indigenous peoples and children in vulnerable situations	1	1
4.6	By 2030, ensure that all youth and a substantial proportion of adults, both men and women, achieve literacy and numeracy	1	1
4.7	By 2030, ensure that all learners acquire the knowledge and skills needed to promote sustainable development, including, among others, through education for sustainable development and sustainable lifestyles, human rights, gender equality, promotion of a culture of peace and non-violence, global citizenship and appreciation of cultural diversity and of culture’s contribution to sustainable develo…	1	0	0
5.1	End all forms of discrimination against all women and girls everywhere	1	0	1
5.2	Eliminate all forms of violence against all women and girls in the public and private spheres, including trafficking and sexual and other types of exploitation	1	1
5.3	Eliminate all harmful practices, such as child, early and forced marriage and female genital mutilation	1	1
5.4	Recognize and value unpaid care and domestic work through the provision of public services, infrastructure and social protection policies and the promotion of shared responsibility within the household and the family as nationally appropriate	1	0	1
5.5	Ensure women’s full and effective participation and equal opportunities for leadership at all levels of decision-making in political, economic and public life	1	0	1
5.6	Ensure universal access to sexual and reproductive health and reproductive rights as agreed in accordance with the Programme of Action of the International Conference on Population and Development and the Beijing Platform for Action and the outcome documents of their review conferences	1	1
6.1	By 2030, achieve universal and equitable access to safe and affordable drinking water for all	1	1
6.2	By 2030, achieve access to adequate and equitable sanitation and hygiene for all and end open defecation, paying special attention to the needs of women and girls and those in vulnerable situations	1	1
6.3	By 2030, improve water quality by reducing pollution, eliminating dumping and minimizing release of hazardous chemicals and materials, halving the proportion of untreated wastewater and substantially increasing recycling and safe reuse globally	1	1
6.4	By 2030, substantially increase water-use efficiency across all sectors and ensure sustainable withdrawals and supply of freshwater to address water scarcity and substantially reduce the number of people suffering from water scarcity	1	0	1
6.5	By 2030, implement integrated water resources management at all levels, including through transboundary cooperation as appropriate	0
6.6	By 2020, protect and restore water-related ecosystems, including mountains, forests, wetlands, rivers, aquifers and lakes	1	0	1
7.1	By 2030, ensure universal access to affordable, reliable and modern energy services	1	1
7.2	By 2030, increase substantially the share of renewable energy in the global energy mix	1	0	1
7.3	By 2030, double the global rate of improvement in energy efficiency	1	1
8.1	Sustain per capita economic growth in accordance with national circumstances and, in particular, at least 7 per cent gross domestic product growth per annum in the least developed countries	1	0*	0
8.2	Achieve higher levels of economic productivity through diversification, technological upgrading and innovation, including through a focus on high-value added and labour-intensive sectors	1	0	0
8.3	Promote development-oriented policies that support productive activities, decent job creation, entrepreneurship, creativity and innovation, and encourage the formalization and growth of micro-, small- and medium-sized enterprises, including through access to financial services	1	0	1
8.4	Improve progressively, through 2030, global resource efficiency in consumption and production and endeavour to decouple economic growth from environmental degradation, in accordance with the 10‑Year Framework of Programmes on Sustainable Consumption and Production, with developed countries taking the lead	1	0	1
8.5	By 2030, achieve full and productive employment and decent work for all women and men, including for young people and persons with disabilities, and equal pay for work of equal value	1	0	0
8.6	By 2020, substantially reduce the proportion of youth not in employment, education or training	1	0	1
8.7	Take immediate and effective measures to eradicate forced labour, end modern slavery and human trafficking and secure the prohibition and elimination of the worst forms of child labour, including recruitment and use of child soldiers, and by 2025 end child labour in all its forms	1	1
8.8	Protect labour rights and promote safe and secure working environments for all workers, including migrant workers, in particular women migrants, and those in precarious employment	1	0	1
8.9	By 2030, devise and implement policies to promote sustainable tourism that creates jobs and promotes local culture and products	1	0	0
8.1	Strengthen the capacity of domestic financial institutions to encourage and expand access to banking, insurance and financial services for all	1	0	1
9.1	Develop quality, reliable, sustainable and resilient infrastructure, including regional and trans-border infrastructure, to support economic development and human well-being, with a focus on affordable and equitable access for all	1	0	0
9.2	Promote inclusive and sustainable industrialization and, by 2030, significantly raise industry’s share of employment and gross domestic product, in line with national circumstances, and double its share in least developed countries	1	0*	0
9.3	Increase the access of small-scale industrial and other enterprises, in particular in developing countries, to financial services, including affordable credit, and their integration into value chains and markets	1	0	0
9.4	By 2030, upgrade infrastructure and retrofit industries to make them sustainable, with increased resource-use efficiency and greater adoption of clean and environmentally sound technologies and industrial processes, with all countries taking action in accordance with their respective capabilities	1	0	1
9.5	Enhance scientific research, upgrade the technological capabilities of industrial sectors in all countries, in particular developing countries, including, by 2030, encouraging innovation and substantially increasing the number of research and development workers per 1 million people and public and private research and development spending	1	0	1
10.1	By 2030, progressively achieve and sustain income growth of the bottom 40 per cent of the population at a rate higher than the national average	1	1
10.2	By 2030, empower and promote the social, economic and political inclusion of all, irrespective of age, sex, disability, race, ethnicity, origin, religion or economic or other status	1	0	0
10.3	Ensure equal opportunity and reduce inequalities of outcome, including by eliminating discriminatory laws, policies and practices and promoting appropriate legislation, policies and action in this regard	1	0	1
10.4	Adopt policies, especially fiscal, wage and social protection policies, and progressively achieve greater equality	1	0	1
10.5	Improve the regulation and monitoring of global financial markets and institutions and strengthen the implementation of such regulations	0
10.6	Ensure enhanced representation and voice for developing countries in decision-making in global international economic and financial institutions in order to deliver more effective, credible, accountable and legitimate institutions	0
10.7	Facilitate orderly, safe, regular and responsible migration and mobility of people, including through the implementation of planned and well-managed migration policies	1	0	0
11.1	By 2030, ensure access for all to adequate, safe and affordable housing and basic services and upgrade slums	1	0	1
11.2	By 2030, provide access to safe, affordable, accessible and sustainable transport systems for all, improving road safety, notably by expanding public transport, with special attention to the needs of those in vulnerable situations, women, children, persons with disabilities and older persons	1	0	1
11.3	By 2030, enhance inclusive and sustainable urbanization and capacity for participatory, integrated and sustainable human settlement planning and management in all countries	1	0	0
11.4	Strengthen efforts to protect and safeguard the world’s cultural and natural heritage	1	0	0
11.5	By 2030, significantly reduce the number of deaths and the number of people affected and substantially decrease the direct economic losses relative to global gross domestic product caused by disasters, including water-related disasters, with a focus on protecting the poor and people in vulnerable situations	1	0	1
11.6	By 2030, reduce the adverse per capita environmental impact of cities, including by paying special attention to air quality and municipal and other waste management	1	0	1
11.7	By 2030, provide universal access to safe, inclusive and accessible, green and public spaces, in particular for women and children, older persons and persons with disabilities	1	0	1
12.1	Implement the 10-Year Framework of Programmes on Sustainable Consumption and Production Patterns, all countries taking action, with developed countries taking the lead, taking into account the development and capabilities of developing countries	0
12.2	By 2030, achieve the sustainable management and efficient use of natural resources	1	0	0
12.3	By 2030, halve per capita global food waste at the retail and consumer levels and reduce food losses along production and supply chains, including post-harvest losses	1	1
12.4	By 2020, achieve the environmentally sound management of chemicals and all wastes throughout their life cycle, in accordance with agreed international frameworks, and significantly reduce their release to air, water and soil in order to minimize their adverse impacts on human health and the environment	1	0	1
12.5	By 2030, substantially reduce waste generation through prevention, reduction, recycling and reuse	1	0	1
12.6	Encourage companies, especially large and transnational companies, to adopt sustainable practices and to integrate sustainability information into their reporting cycle	0
12.7	Promote public procurement practices that are sustainable, in accordance with national policies and priorities	0
12.8	By 2030, ensure that people everywhere have the relevant information and awareness for sustainable development and lifestyles in harmony with nature	0
13.1	Strengthen resilience and adaptive capacity to climate-related hazards and natural disasters in all countries	1	0	0
13.2	Integrate climate change measures into national policies, strategies and planning	1	0	1
13.3	Improve education, awareness-raising and human and institutional capacity on climate change mitigation, adaptation, impact reduction and early warning	0
14.1	By 2025, prevent and significantly reduce marine pollution of all kinds, in particular from land-based activities, including marine debris and nutrient pollution	1	1
14.2	By 2020, sustainably manage and protect marine and coastal ecosystems to avoid significant adverse impacts, including by strengthening their resilience, and take action for their restoration in order to achieve healthy and productive oceans	1	0	0
14.3	Minimize and address the impacts of ocean acidification, including through enhanced scientific cooperation at all levels	1	0	1
14.4	By 2020, effectively regulate harvesting and end overfishing, illegal, unreported and unregulated fishing and destructive fishing practices and implement science-based management plans, in order to restore fish stocks in the shortest time feasible, at least to levels that can produce maximum sustainable yield as determined by their biological characteristics	1	1
14.5	By 2020, conserve at least 10 per cent of coastal and marine areas, consistent with national and international law and based on the best available scientific information	1	1
14.6	By 2020, prohibit certain forms of fisheries subsidies which contribute to overcapacity and overfishing, eliminate subsidies that contribute to illegal, unreported and unregulated fishing and refrain from introducing new such subsidies, recognizing that appropriate and effective special and differential treatment for developing and least developed countries should be an integral part of the World…	0
14.7	By 2030, increase the economic benefits to small island developing States and least developed countries from the sustainable use of marine resources, including through sustainable management of fisheries, aquaculture and tourism	0
15.1	By 2020, ensure the conservation, restoration and sustainable use of terrestrial and inland freshwater ecosystems and their services, in particular forests, wetlands, mountains and drylands, in line with obligations under international agreements	1	0	1
15.2	By 2020, promote the implementation of sustainable management of all types of forests, halt deforestation, restore degraded forests and substantially increase afforestation and reforestation globally	1	0	1
15.3	By 2030, combat desertification, restore degraded land and soil, including land affected by desertification, drought and floods, and strive to achieve a land degradation-neutral world	1	0	1
15.4	By 2030, ensure the conservation of mountain ecosystems, including their biodiversity, in order to enhance their capacity to provide benefits that are essential for sustainable development	1	0	1
15.5	Take urgent and significant action to reduce the degradation of natural habitats, halt the loss of biodiversity and, by 2020, protect and prevent the extinction of threatened species	1	0	1
15.6	Promote fair and equitable sharing of the benefits arising from the utilization of genetic resources and promote appropriate access to such resources, as internationally agreed	0
15.7	Take urgent action to end poaching and trafficking of protected species of flora and fauna and address both demand and supply of illegal wildlife products	1	1
15.8	By 2020, introduce measures to prevent the introduction and significantly reduce the impact of invasive alien species on land and water ecosystems and control or eradicate the priority species	1	0	0
15.9	By 2020, integrate ecosystem and biodiversity values into national and local planning, development processes, poverty reduction strategies and accounts	0
16.1	Significantly reduce all forms of violence and related death rates everywhere	1	0	1
16.2	End abuse, exploitation, trafficking and all forms of violence against and torture of children	1	1
16.3	Promote the rule of law at the national and international levels and ensure equal access to justice for all	1	0	1
16.4	By 2030, significantly reduce illicit financial and arms flows, strengthen the recovery and return of stolen assets and combat all forms of organized crime	1	0	1
16.5	Substantially reduce corruption and bribery in all their forms	1	0	1
16.6	Develop effective, accountable and transparent institutions at all levels	1	0	1
16.7	Ensure responsive, inclusive, participatory and representative decision-making at all levels	1	0	1
16.8	Broaden and strengthen the participation of developing countries in the institutions of global governance	0
16.9	By 2030, provide legal identity for all, including birth registration	1	1
16.1	Ensure public access to information and protect fundamental freedoms, in accordance with national legislation and international agreements	1	0	1
17.1	Strengthen domestic resource mobilization, including through international support to developing countries, to improve domestic capacity for tax and other revenue collection	0
17.2	Developed countries to implement fully their official development assistance commitments, including the commitment by many developed countries to achieve the target of 0.7 per cent of gross national income for official development assistance (ODA/GNI) to developing countries and 0.15 to 0.20 per cent of ODA/GNI to least developed countries; ODA providers are encouraged to consider setting a targe…	0
17.3	Mobilize additional financial resources for developing countries from multiple sources	0
17.4	Assist developing countries in attaining long-term debt sustainability through coordinated policies aimed at fostering debt financing, debt relief and debt restructuring, as appropriate, and address the external debt of highly indebted poor countries to reduce debt distress	0
17.5	Adopt and implement investment promotion regimes for least developed countries	0
17.6	Enhance North-South, South-South and triangular regional and international cooperation on and access to science, technology and innovation and enhance knowledge-sharing on mutually agreed terms, including through improved coordination among existing mechanisms, in particular at the United Nations level, and through a global technology facilitation mechanism	0
17.7	Promote the development, transfer, dissemination and diffusion of environmentally sound technologies to developing countries on favourable terms, including on concessional and preferential terms, as mutually agreed	0
17.8	Fully operationalize the technology bank and science, technology and innovation capacity-building mechanism for least developed countries by 2017 and enhance the use of enabling technology, in particular information and communications technology	0
17.9	Enhance international support for implementing effective and targeted capacity-building in developing countries to support national plans to implement all the Sustainable Development Goals, including through North-South, South-South and triangular cooperation	0
17.1	Promote a universal, rules-based, open, non‑discriminatory and equitable multilateral trading system under the World Trade Organization, including through the conclusion of negotiations under its Doha Development Agenda	0
17.11	Significantly increase the exports of developing countries, in particular with a view to doubling the least developed countries’ share of global exports by 2020	0
17.12	Realize timely implementation of duty-free and quota-free market access on a lasting basis for all least developed countries, consistent with World Trade Organization decisions, including by ensuring that preferential rules of origin applicable to imports from least developed countries are transparent and simple, and contribute to facilitating market access	0
17.13	Enhance global macroeconomic stability, including through policy coordination and policy coherence	0
17.14	Enhance policy coherence for sustainable development	0
17.15	Respect each country’s policy space and leadership to establish and implement policies for poverty eradication and sustainable development	0
17.16	Enhance the Global Partnership for Sustainable Development, complemented by multi-stakeholder partnerships that mobilize and share knowledge, expertise, technology and financial resources, to support the achievement of the Sustainable Development Goals in all countries, in particular developing countries	0
17.17	Encourage and promote effective public, public-private and civil society partnerships, building on the experience and resourcing strategies of partnerships	0
17.18	By 2020, enhance capacity-building support to developing countries, including for least developed countries and small island developing States, to increase significantly the availability of high-quality, timely and reliable data disaggregated by income, gender, age, race, ethnicity, migratory status, disability, geographic location and other characteristics relevant in national contexts	0
17.19	By 2030, build on existing initiatives to develop measurements of progress on sustainable development that complement gross domestic product, and support statistical capacity-building in developing countries	0
	TOTAL: Yes	94	35	43
	No	32	59	16
	Note: 1 = yes; 0 = no * Differs for the special case of least developed countries (LDCs). Targets 8.1 and 9.2 are quantified and measurable for LDCs. For all other countries, they require setting a proxy target. The above list does not include the 43 lettered SDG targets for means of implementation, so the first column's "No" total of 32 can be added to 43 for a sum of 75 targets not assessed in …

## Sheet: Appendix 2
Appendix 2: Guide to setting proxy targets - corresponds with Figure 2
SDG targets		Reason for proxy:	Proxy target
		Not Quantified (Q)
		Not Measurable (M)
1.5	By 2030, build the resilience of the poor and those in vulnerable situations and reduce their exposure and vulnerability to climate-related extreme events and other economic, social and environmental shocks and disasters	Not Q; Not M	Halve mortality rate from disasters per 100,000
2.4	By 2030, ensure sustainable food production systems and implement resilient agricultural practices that increase productivity and production, that help maintain ecosystems, that strengthen capacity for adaptation to climate change, extreme weather, drought, flooding and other disasters and that progressively improve land and soil quality	Not Q; Not M	Achieve nitrogen soil nutrient balance of 0 kg/ha (positive indicates risk of polluting, negative indicates declining soil fertility)
2.5	By 2020, maintain the genetic diversity of seeds, cultivated plants and farmed and domesticated animals and their related wild species, including through soundly managed and diversified seed and plant banks at the national, regional and international levels, and promote access to and fair and equitable sharing of benefits arising from the utilization of genetic resources and associated traditiona…	Not Q; Not M	Increase the number of plant and animal genetic resources for food and agriculture secured in either medium- or long-term conservation facilities by 50%
3.5	Strengthen the prevention and treatment of substance abuse, including narcotic drug abuse and harmful use of alcohol	Not Q; Not M	Halve alcohol per capita consumption (liters)
3.9	By 2030, substantially reduce the number of deaths and illnesses from hazardous chemicals and air, water and soil pollution and contamination	Not Q	Halve mortality rate due to air pollution per 100,000
4.3	By 2030, ensure equal access for all women and men to affordable and quality technical, vocational and tertiary education, including university	Not Q; Not M	Increase participate rate of youth in formal and non-formal education and training in the previous 12 month by 50%
4.4	By 2030, substantially increase the number of youth and adults who have relevant skills, including technical and vocational skills, for employment, decent jobs and entrepreneurship	Not Q; Not M	Increase share of youth and adults with ICT skills by 50%
4.7	By 2030, ensure that all learners acquire the knowledge and skills needed to promote sustainable development, including, among others, through education for sustainable development and sustainable lifestyles, human rights, gender equality, promotion of a culture of peace and non-violence, global citizenship and appreciation of cultural diversity and of culture’s contribution to sustainable develo…	Not Q; Not M	Not able to assess
5.1	End all forms of discrimination against all women and girls everywhere	Not M	Achieve gender wage gap in fulltime employees equal to 0
5.4	Recognize and value unpaid care and domestic work through the provision of public services, infrastructure and social protection policies and the promotion of shared responsibility within the household and the family as nationally appropriate	Not Q; Not M	Reach gender parity in hours spent on unpaid domestic work (female hours minus male hours)
5.5	Ensure women’s full and effective participation and equal opportunities for leadership at all levels of decision-making in political, economic and public life	Not Q	Reach gender parity in national legislature (50% seats held by women)
6.4	By 2030, substantially increase water-use efficiency across all sectors and ensure sustainable withdrawals and supply of freshwater to address water scarcity and substantially reduce the number of people suffering from water scarcity	Not Q	Halve freshwater withdrawals as a share of internal resources
6.6	By 2020, protect and restore water-related ecosystems, including mountains, forests, wetlands, rivers, aquifers and lakes	Not Q; Not M	Increase water-related ecosystem size beyond initial value.
7.2	By 2030, increase substantially the share of renewable energy in the global energy mix	Not Q	Halve the share of consumption from non-renewable
8.1	Sustain per capita economic growth in accordance with national circumstances and, in particular, at least 7 per cent gross domestic product growth per annum in the least developed countries	Not Q; Not M (Yes Q & Yes M for LDCs)	Not able to assess
8.2	Achieve higher levels of economic productivity through diversification, technological upgrading and innovation, including through a focus on high-value added and labour-intensive sectors	Not Q; Not M	Not able to assess
8.3	Promote development-oriented policies that support productive activities, decent job creation, entrepreneurship, creativity and innovation, and encourage the formalization and growth of micro-, small- and medium-sized enterprises, including through access to financial services	Not Q; Not M	Increase number of formalized small and medium-sized enterprises by 50%
8.4	Improve progressively, through 2030, global resource efficiency in consumption and production and endeavour to decouple economic growth from environmental degradation, in accordance with the 10‑Year Framework of Programmes on Sustainable Consumption and Production, with developed countries taking the lead	Not Q	Halve domestic material consumption (kg) per unit of GDP
8.5	By 2030, achieve full and productive employment and decent work for all women and men, including for young people and persons with disabilities, and equal pay for work of equal value	Not Q; Not M	Not able to assess
8.6	By 2020, substantially reduce the proportion of youth not in employment, education or training	Not Q	Halve the share of youth aged 15-24 not in education or employed
8.8	Protect labour rights and promote safe and secure working environments for all workers, including migrant workers, in particular women migrants, and those in precarious employment	Not Q; Not M	Halve All-cause DALY due to occupational risks per 100,000
8.9	By 2030, devise and implement policies to promote sustainable tourism that creates jobs and promotes local culture and products	Not Q; Not M	Not able to assess
8.1	Strengthen the capacity of domestic financial institutions to encourage and expand access to banking, insurance and financial services for all	Not M	100% of adults with account at bank, financial institution, or with mobile money provider
9.1	Develop quality, reliable, sustainable and resilient infrastructure, including regional and trans-border infrastructure, to support economic development and human well-being, with a focus on affordable and equitable access for all	Not Q; Not M	Not able to assess
9.2	Promote inclusive and sustainable industrialization and, by 2030, significantly raise industry’s share of employment and gross domestic product, in line with national circumstances, and double its share in least developed countries	Not Q; Not M (Yes Q & Yes M for LDCs)	Not able to assess
9.3	Increase the access of small-scale industrial and other enterprises, in particular in developing countries, to financial services, including affordable credit, and their integration into value chains and markets	Not Q; Not M	Not able to assess
9.4	By 2030, upgrade infrastructure and retrofit industries to make them sustainable, with increased resource-use efficiency and greater adoption of clean and environmentally sound technologies and industrial processes, with all countries taking action in accordance with their respective capabilities	Not Q; Not M	Cut emissions of CO2 per unit of GDP (PPP) to meet country's nationally determined contribution emissions target
9.5	Enhance scientific research, upgrade the technological capabilities of industrial sectors in all countries, in particular developing countries, including, by 2030, encouraging innovation and substantially increasing the number of research and development workers per 1 million people and public and private research and development spending	Not Q	1) Increase R&D expenditures as % of GDP by 50% 2) Increase no. of researchers (in full-time equivalent) per million inhabitants by 50%
10.2	By 2030, empower and promote the social, economic and political inclusion of all, irrespective of age, sex, disability, race, ethnicity, origin, religion or economic or other status	Not Q; Not M	Not able to assess
10.3	Ensure equal opportunity and reduce inequalities of outcome, including by eliminating discriminatory laws, policies and practices and promoting appropriate legislation, policies and action in this regard	Not Q; Not M	Halve the share of the population having personally felt discriminated against or harassed in the last 12 months
10.4	Adopt policies, especially fiscal, wage and social protection policies, and progressively achieve greater equality	Not Q; Not M	Achieve 0.001 annual decline in Gini coefficient, adjusted after-tax income
10.7	Facilitate orderly, safe, regular and responsible migration and mobility of people, including through the implementation of planned and well-managed migration policies	Not Q; Not M	Not able to assess
11.1	By 2030, ensure access for all to adequate, safe and affordable housing and basic services and upgrade slums	Not M	Achieve 0% of households spending more than 30% of income on shelter
11.2	By 2030, provide access to safe, affordable, accessible and sustainable transport systems for all, improving road safety, notably by expanding public transport, with special attention to the needs of those in vulnerable situations, women, children, persons with disabilities and older persons	Not M	Achieve 100% of population with convenient access to public transportation
11.3	By 2030, enhance inclusive and sustainable urbanization and capacity for participatory, integrated and sustainable human settlement planning and management in all countries	Not Q; Not M	Not able to assess
11.4	Strengthen efforts to protect and safeguard the world’s cultural and natural heritage	Not Q; Not M	Not able to assess
11.5	By 2030, significantly reduce the number of deaths and the number of people affected and substantially decrease the direct economic losses relative to global gross domestic product caused by disasters, including water-related disasters, with a focus on protecting the poor and people in vulnerable situations	Not Q	Halve economic loss from disasters as a % of GDP
11.6	By 2030, reduce the adverse per capita environmental impact of cities, including by paying special attention to air quality and municipal and other waste management	Not Q; Not M	Maintain PM2.5 annual average concentration measures below national safety standards
11.7	By 2030, provide universal access to safe, inclusive and accessible, green and public spaces, in particular for women and children, older persons and persons with disabilities	Not M	Achieve 100% living within 10 minutes of park or green space
12.2	By 2030, achieve the sustainable management and efficient use of natural resources	Not Q; Not M	Not able to assess
12.4	By 2020, achieve the environmentally sound management of chemicals and all wastes throughout their life cycle, in accordance with agreed international frameworks, and significantly reduce their release to air, water and soil in order to minimize their adverse impacts on human health and the environment	Not Q	Halve share of hazardous waste generated per capita
12.5	By 2030, substantially reduce waste generation through prevention, reduction, recycling and reuse	Not Q	Halve share of waste not recycled
13.1	Strengthen resilience and adaptive capacity to climate-related hazards and natural disasters in all countries	Not Q; Not M	Not able to assess
13.2	Integrate climate change measures into national policies, strategies and planning	Not Q	Reduce total GHG emissions to meet country's nationally determined contribution emissions target
14.2	By 2020, sustainably manage and protect marine and coastal ecosystems to avoid significant adverse impacts, including by strengthening their resilience, and take action for their restoration in order to achieve healthy and productive oceans	Not Q; Not M	Not able to assess
14.3	Minimize and address the impacts of ocean acidification, including through enhanced scientific cooperation at all levels	Not Q; Not M	Increase pH to meet historic average
15.1	By 2020, ensure the conservation, restoration and sustainable use of terrestrial and inland freshwater ecosystems and their services, in particular forests, wetlands, mountains and drylands, in line with obligations under international agreements	Not Q	Increase share of conserved terrestrial areas and inland water by 50%.
15.2	By 2020, promote the implementation of sustainable management of all types of forests, halt deforestation, restore degraded forests and substantially increase afforestation and reforestation globally	Not M	Maintain annual timber harvest at or below sustainable wood supply levels
15.3	By 2030, combat desertification, restore degraded land and soil, including land affected by desertification, drought and floods, and strive to achieve a land degradation-neutral world	Not Q	Halve the share of land that is degraded over total land area
15.4	By 2030, ensure the conservation of mountain ecosystems, including their biodiversity, in order to enhance their capacity to provide benefits that are essential for sustainable development	Not Q	Protect 100% of sites important for mountain biodiversity ("ensure the conservation" interpreted as 100%)
15.5	Take urgent and significant action to reduce the degradation of natural habitats, halt the loss of biodiversity and, by 2020, protect and prevent the extinction of threatened species	Not M	100% of species at risk exhibit trends that are consistent with recovery strategies and management plans
15.8	By 2020, introduce measures to prevent the introduction and significantly reduce the impact of invasive alien species on land and water ecosystems and control or eradicate the priority species	Not Q; Not M	Not able to assess
16.1	Significantly reduce all forms of violence and related death rates everywhere	Not Q	Halve homicide mortality rate per 100,000
16.3	Promote the rule of law at the national and international levels and ensure equal access to justice for all	Not Q; Not M	Halve unsentenced detainees as a share of overall prison population
16.4	By 2030, significantly reduce illicit financial and arms flows, strengthen the recovery and return of stolen assets and combat all forms of organized crime	Not Q	Have total value of inward and outward illicit financial flows
16.5	Substantially reduce corruption and bribery in all their forms	Not Q	On control of corruption measure, halve distance between 2015 score and ideal (2.5)
16.6	Develop effective, accountable and transparent institutions at all levels	Not Q; Not M	Halve share of population without confidence in justice system and courts
16.7	Ensure responsive, inclusive, participatory and representative decision-making at all levels	Not Q; Not M	Increase share of population who believe decision-making is inclusive and responsive by 50%
16.1	Ensure public access to information and protect fundamental freedoms, in accordance with national legislation and international agreements	Not Q; Not M	Halve cases of killing, kidnapping, enforced disappearance, arbitrary detention and torture of journalists, associated media personnel, trade unionists and human rights advocates in last 12 months

## Sheet: Appendix 3
Appendix 3: Applying logic for identifying data sources to Canada - corresponds with Figure 4

## Sheet: Appendix 4
Appendix 4: Case study indicator sources - corresponds to Appendix 3
SDG target (simplified language)		Q2. Does UN database have observations for Canada?	Q3. Can UN database be assessed for recent trend or indicator ceiling?	Q4. Can data from another source be assessed for Canada?	Reason for not using UN source	Source	Indicator
1.1	End extreme poverty	1	0	1	World Data Lab has more recent estimates and trajectories	Word Data Lab 2019	Poverty headcount ratio at $1.90 a day (2011 PPP)
1.2	Reduce national poverty by 50%	0		1		Statistics Canada 11-10-0135-01	Low income share - market basket measure, 2008 base
1.3	Implement social protection for all	1	1			UN SDG Global Database	Proportion of poor population receiving social assistance cash benefit (%)
1.4	Universal access to basic services	0		0
1.5	Build resiliency of poor to climate-events	0		1	Only has data for 1.5.4, a process indicator	EM-DAT 2017	Mortality rate from disasters, per 100,000
2.1	End hunger/food insecurity	1	0	1	Only has one year	Statistics Canada 13-10-0463-01	Percentage of persons in households with moderate and severe food insecurity (aged 12 years and older)
2.2	End malnutrition	1	0	1		Global Burden of Disease 2018	Stunting in children under 5 (%)
					Only has one year	Global Burden of Disease 2018	Children overweight (aged 2-4, %)
2.3	Double ag. productivity/income of smallholders	0		0
2.4	Ensure sustainable food production systems	0		1		OECD 2019c	Nutrient balance - nitrogen, kg/ha (positive indicates risk of polluting, negative indicates declining soil fertility)
2.5	Ensure genetic diversity of seeds/livestock by 2020	1	0	0	2.5.1 not available; 2.5.2 has changing measurement system
3.1	Maternal mortality < 70 per 100,000 births	1	1			UN SDG Global Database	Maternal mortality ratio per 100,000 live births
3.2	Child and newborn mortality (< 25 & < 12 per 1,000 births)	1	1			UN SDG Global Database	Neonatal mortality rate per 1,000 live births
3.3	End AIDS/TB/Malaria epidemics	1	1			UN SDG Global Database	Tuberculosis incidence per 100,000
3.4	Reduce premature mortality from non-communicable diseases (NCDs) by 1/3	1	1		UN & GBD have similar trend results but GBD permits lives at stake calculation	Global Burden of Disease 2018	Age-standardised mortality rate due to cardiovascular disease, cancer, diabetes, and chronic respiratory disease in populations aged 30-70 (per 100,000)
						UN SDG Global Database	Suicide mortality rate per 100,000
3.5	Strengthen prevention/treatment of substance abuse	1	1			UN SDG Global Database	Alcohol consumption per capita (aged 15 years and older) within a calendar year (litres of pure alcohol)
3.6	Halve traffic deaths by 2020	1	1			UN SDG Global Database	Mortality rate due to road traffic injuries (per 100,000)
3.7	Universal access to sexual & reproductive services	1	0	1	3.7.1 not available in UN data	Global Burden of Disease 2018	Proportion of women of reproductive age (15-49 years) who have their need for family planning satisfied with modern methods (%)
3.8	Universal health coverage (UHC)	1	0	1	3.8.1 not available in UN data	Global Burden of Disease 2018	Coverage of essential health services, as defined by the UHC service coverage index of 9 tracer interventions and risk-standardised death rates or mortality-to-incidence ratios from 32 causes amenable to personal healthcare.
3.9	Reduce deaths due to pollution & chemicals	1	0	1	3.9.1 missing trend in UN data	Global Burden of Disease 2018	Age-standardised mortality rate attributable to household air pollution and ambient air pollution (per 100,000)
4.1	Ensure all complete primary/secondary education	0		1	UN proficiency data used for 4.6; OECD completion data used for 4.1	OECD 2019f	Upper secondary graduation rate (share who will graduate from secondary education over their lifetime)
4.2	Universal access to early childhood education	0		1		UNESCO 2017	Adjusted net enrolment rate, one year before official primary entry age
4.3	Universal access to post-secondary training & education	1	0	0	Only has one year
4.4	Increase youth/adults with relevant skills for employment	0		0
4.5	Eliminate gender disparities in education	1	1			UN SDG Global Database	Gender parity index for achievement in reading, lower secondary (ratio)
						UN SDG Global Database	Gender parity index for achievement in mathematics, lower secondary (ratio)
4.6	Achieve literacy and numeracy	1	1		UN proficiency data used for 4.6	UN SDG Global Database	Minimum proficiency in reading, lower secondary (%)
						UN SDG Global Database	Minimum proficiency in mathematics, lower secondary (%)
5.1	End discrimination against all women/girls	0		1		OECD 2019a	Gender wage gap in full-time employees
5.2	Eliminate violence against women/girls	0		1		Global Burden of Disease 2018	Age-standardised prevalence of ever-partnered women aged 15 years and older who experienced physical or sexual violence by a current or former intimate partner in the last 12 months (%)
						Statistics Canada 35-10-0051-01	Female victims of police-reported violent crime, rate per 100,000 total population
5.3	Eliminate harmful practices such as child, early and forced marriage and female genital mutilation	0		1		Statistics Canada 17-10-0060-01	Share of 15-17 year old females who are married
5.4	Recognize and value unpaid care and domestic work	1	1			UN SDG Global Database	Proportion of time spent on unpaid domestic chores and care work (female minus male, percentage points)
5.5	Ensure women's full participation in leadership	1	1			UN SDG Global Database	Proportion of managerial positions held by women (%)
5.6	Universal access to reproductive health and rights	0		0
6.1	Universal access to safe drinking water	0		1		World Bank 2019	People using at least basic drinking water services (%)
6.2	Access to adequate and equitable sanitation for all	1	1			UN SDG Global Database	Proportion of population using safely managed sanitation services (%)
6.3	Improve water quality and halve untreated wastewater	0		1		OECD 2019g	Waste water treatment (%)
						ECCC 2018d	Share of freshwater sites rated good or excellent (%)
6.4	Increase water-use efficiency	1	0	1	Only has one year	World Bank 2019	Annual freshwater withdrawals, total (% of internal resources)
6.6	Protect and restore water-related ecosystems	1	1			UN SDG Global Database	Water body extent (permanent and maybe permanent) as share of total land area
7.1	Universal access to modern energy services	1	1			UN SDG Global Database	Access to electricity (%)
7.2	Increase share of renewable energy	1	1			UN SDG Global Database	Renewable energy share in the total final energy consumption (%)
						National Energy Board 2017	Share of electricity generated from renewable and non-emitting sources (%)
7.3	Double global rate of improvement in energy efficiency	1	1			UN SDG Global Database	Energy intensity level of primary energy (megajoules per constant 2011 purchasing power parity GDP)
8.3	Promote development-oriented policies supporting productive activities, job creation	0		0
8.4	Improve resource efficiency in consumption & production; decouple economic growth from environmental degradation	1	1			UN SDG Global Database	Domestic material consumption per unit of GDP (kilograms per constant 2010 United States dollars)
8.6	Reduce share of youth not in employment, education, or training	1	1			UN SDG Global Database	Proportion of youth not in education, employment or training (%)
8.7	Take measures to eradicate forced labor, modern slavery, and human trafficking	0		0
8.8	Protect labor rights, promote safe working environments	0		1		Global Burden of Disease 2018	Age-standardised all-cause disability-adjusted life year (DALY) rates attributable to occupational risks (per 100,000)
8.1	Strengthen capacity of domestic financial institutions to expand access to banking for all	1	1			UN SDG Global Database	Proportion of adults (15 years and older) with an account at a financial institution or mobile-money-service provider (%)
9.4	Upgrade infrastructure & retrofit industry to make sustainable	1	1			UN SDG Global Database	Carbon dioxide emissions per unit of GDP (kilogrammes of CO2 per constant 2010 United States dollars)
9.5	Enhance scientific research & increase no. of R&D workers & public-private R&D spending	1	1			UN SDG Global Database	Research and development expenditure as a proportion of GDP (%)
						UN SDG Global Database	Researchers (in full-time equivalent) per million inhabitants (per 1,000,000)
10.1	Achieve and sustain income growth of bottom 40% higher than nat. avg.	0		1		Statistics Canada 11-10-0223-01	Average household expenditure in the bottom 40% of population
10.3	Ensure equal opportunity & reduce inequalities	0		0
10.4	Progressively achieve greater equality	1	0	1	Desired labor share outcome unclear	Statistics Canada 11-10-0134-01	Gini coefficient, adjusted after-tax income
11.1	Access to adequate, safe & affordable housing for all	0		1		Statistics Canada 2017, National Household Survey 2016	Share of households spending 30%+ of income on shelter (%)
11.2	Access to sustainable transport systems for all	0		0
11.5	Decrease deaths & economic loss from disasters	0		1		Public Safety Canada 2019	Estimated total cost from natural disasters as share of GDP LCU (%)
11.6	Reduce adverse per capita environmental impact of cities	1	0	1	Only has one year	ECCC 2019a	PM2.5 average concentration (micrograms per cubic metre)
11.7	Universal access to safe, inclusive green and public spaces	0		1		Statistics Canada 38-10-0020-01	Share with park or green space < 10 minutes from home (%)
12.3	Halve per capita food waste	0		1		Second Harvest 2019	Percentage of food lost or wasted (%)
12.4	Achieve environmentally sound management of chemicals and waste	0		0	Only has data for 12.4.1, a process indicator
12.5	Reduce waste generation through prevention, reduction, recycling	0		1		ECCC 2018c	Share of total waste that is not diverted (%)
						Statistics Canada 38-10-0032-01	Solid waste (million tonnes)
13.2	Integrate climate change measures into nat. policy	0		1		ECCC 2019b	GHG emissions total (Mt)
14.1	Prevent and reduce marine pollution	0		1		ECCC 2018b	Volume of marine pollution spills detected (litres)
14.3	Minimize & address ocean acidification	0		0
14.4	Regulate harvesting & end overfishing	0		1		ECCC 2018d	Share of major fish stocks harvested above approved levels (%)
14.5	Conserve at least 10% of coastal and marine areas by 2020	1	0	1	National source better reflects aim of target	ECCC 2018a	Share of marine area protected (%)
15.1	Ensure conservation of terrestrial and inland ecosystems	1	0	1	National indicator aligns with national (proxy) target	ECCC 2018a	Share of terrestrial area protected (%)
15.2	Sustainably manage forests	1	0	1	National indicator aligns with national (proxy) target	Natural Resources Canada 2018	Volume wood harvested (million cubic metres)
15.3	Combat desertification	0		0
15.4	Ensure conservation of mountain ecosystems	1	1			UN SDG Global Database	Average proportion of Mountain Key Biodiversity Areas (KBAs) covered by protected areas (%)
15.5	Reduce degradation of national habitats, halt loss of biodiversity, protect threatened species	1	0	1	National indicator aligns with national (proxy) target	ECCC 2019c	Share of species with population trends consistent with recovery (%)
15.7	End poaching and trafficking of protected species	0		0
16.1	Reduce all forms of violence and related deaths	1	1			UN SDG Global Database	Victims of intentional homicide per 100,000
16.2	End abuse, exploitation, trafficking, and violence against children	1	0	1	Only has one year	Statistics Canada 35-10-0177-01	Rate of sexual violations against children (per 100,000)
16.3	Promote rule of law, ensure access to justice for all	1	1			UN SDG Global Database	Unsentenced detainees as share of overall prison population (%)
16.4	Reduce illicit financial & arms flows, combat all forms of organized crime	0		0
16.5	Reduce corruption & bribery	0		1		Kaufmann & Kraay 2018	Control of corruption
16.6	Develop effective, accountable, and transparent institutions at all levels	0		1		Cotter 2015; Roberts 2004	Cotter 2015: Public confidence in justice system and courts, a great deal or some (%); Roberts 2004: Public confidence in justice system, a great deal or quite a lot (%)
16.7	Ensure participatory decision-making	0		0
16.9	Provide legal identity for all	1	1			UN SDG Global Database	Proportion of children under 5 years of age whose births have been registered with a civil authority (% of children under 5 years of age)
16.1	Ensure public access to information & protect fundamental freedoms	0		0
	TOTAL: Yes	41	25	36
	No	37	16	17
Note: 1 = yes; 0 = no

## Sheet: Appendix 5
Appendix 5: Trajectory assessment for Canada on domestic SDG targets - corresponds to Table 1
				Initial year		Most recent year		2030
	SDG target (simplified language)	Indicator	Proxy target?	Value	Year	Value	Year	Current trajectory	Target	Target year	Implied share of distance to target covered	Category	Notes
1.1	End extreme poverty	Poverty headcount ratio at $1.90 a day (2011 PPP)				<0.5%	2019	<0.5%	0	2030	1	On track	Assumes <0.5% means achieved
1.2	Reduce national poverty by 50%	Low income share - market basket measure, 2008 base		0.139	2007	0.095	2017	0.0526795	0.0566667	2030	1	On track
1.3	Implement social protection for all	Proportion of poor population receiving social assistance cash benefit				1	2016		1	2030	1	On track
1.5	Build resiliency of poor to climate-events	Mortality rate from disasters, per 100,000	P	0.003	2006	0	2016	0	0	2030	1	On track
2.1	End hunger/food insecurity	Percentage of persons in households with moderate and severe food insecurity (aged 12 years and older)		0.071	2008	0.078	2012	0.1095	0	2030		Moving backwards
2.2	End malnutrition	Stunting in children under 5		0.03185	2007	0.0305	2017	0.028745	0	2030	0.0606208	Breakthrough needed
2.2	End malnutrition	Children overweight (aged 2-4)		0.24167	2007	0.26351	2017	0.291902	0	2030		Moving backwards
2.4	Ensure sustainable food production systems	Nutrient balance - nitrogen, kg/ha (positive indicates risk of polluting, negative indicates declining soil fertility)	P	27.376	2007	28.009	2017	32.4621	0	2030		Moving backwards
3.1	Maternal mortality < 70 per 100,000 births	Maternal mortality ratio per 100,000 live births		9	2005	7	2015	4.80155	70	2030	1	On track
3.2	Child and newborn mortality (< 25 & <12 per 1,000 births)	Neonatal mortality rate per 1,000 live births		3.9	2007	3.5	2017	3.04069	12	2030	1	On track
3.3	End AIDS/TB/Malaria epidemics	Tuberculosis incidence per 100,000		5.4	2006	5.2	2016	4.93238	1.04	2030	0.0643312	Breakthrough needed	Applies WHO global target of reduce by 80%
3.4	Reduce premature mortality from non-communicable diseases (NCDs) by 1/3	Age-standardised mortality rate due to cardiovascular disease, cancer, diabetes, and chronic respiratory disease in populations aged 30-70 (per 100,000)		241.012	2007	208.04	2017	171.825	142.347	2030	0.585828	Acceleration needed
3.4	Reduce premature mortality from non-communicable diseases (NCDs) by 1/3	Suicide mortality rate per 100,000		13	2010	12.5	2016	11.4069	8.33333	2030	0.262357	Breakthrough needed
3.5	Strengthen prevention/treatment of substance abuse	Alcohol consumption per capita (aged 15 years and older) within a calendar year (litres of pure alcohol)	P	10.2221	2010	8.92986	2016	5.91456	4.44663	2030	0.669879	Acceleration needed
3.6	Halve traffic deaths by 2020	Mortality rate due to road traffic injuries (per 100,000)		9.1	2003	6	2013	4.48258	3	2020	0.505806	Acceleration needed
3.7	Universal access to sexual & reproductive services	Proportion of women of reproductive age (15-49 years) who have their need for family planning satisfied with modern methods		0.85314	2007	0.86267	2017	0.875218	1	2030	0.100997	Breakthrough needed
3.8	Universal health coverage (UHC)	Coverage of essential health services, as defined by the UHC service coverage index of 9 tracer interventions and risk-standardised death rates or mortality-to-incidence ratios from 32 causes amenable to personal healthcare.		90.653	2007	92.837	2017	95.6762	100	2030	0.429803	Breakthrough needed
3.9	Reduce deaths due to pollution & chemicals	Age-standardised mortality rate attributable to household air pollution and ambient air pollution (per 100,000)	P	12.122	2007	7.1	2017	3.54199	4.169	2030	1	On track
4.1	Ensure all complete primary/secondary education	Upper secondary graduation rate (Share who will graduate from secondary education over their lifetime)		0.84829	2010	0.93005	2016	1	1	2030	1	On track
4.2	Universal access to early childhood education	Adjusted net enrolment rate, one year before official primary entry age		0.86	2000	0.97	2013	1	1	2030	1	On track
4.5	Eliminate gender disparities in education	Gender parity index for achievement in reading, lower secondary (ratio)		1.08283	2006	1.07362	2015	1.05827	1	2030	0.208503	Breakthrough needed
4.5	Eliminate gender disparities in education	Gender parity index for achievement in mathematics, lower secondary (ratio)		0.98876	2006	0.99218	2015	0.99788	1	2030	1	On track	2030 value within likely measurement error
4.6	Achieve literacy and numeracy	Minimum proficiency in reading, lower secondary		0.890441	2006	0.893186	2015	0.89776	1	2030	0.0428254	Breakthrough needed
4.6	Achieve literacy and numeracy	Minimum proficiency in mathematics, lower secondary		0.892134	2006	0.856373	2015	0.796771	1	2030		Moving backwards
5.1	End discrimination against all women/girls	Gender wage gap in full-time employees	P	20.8082	2007	18.1732	2017	14.7477	0	2030	0.208281	Breakthrough needed
5.2	Eliminate violence against women/girls	Age-standardised prevalence of ever-partnered women aged 15 years and older who experienced physical or sexual violence by a current or former intimate partner in the last 12 months		0.06002	2007	0.05858	2017	0.056708	0	2030	0.0377057	Breakthrough needed
5.2	Eliminate violence against women/girls	Female victims of police-reported violent crime, rate per 100,000 total population		1206.1	2009	1007.6	2017	685.038	0	2030	0.290484	Breakthrough needed
5.3	Eliminate harmful practices such as child, early and forced marriage and female genital mutilation	Share of 15-17 year old females who are married		0.0003713	2007	0.0003557	2017	0.0003354	0	2030	0.0637596	Breakthrough needed
5.4	Recognize and value unpaid care and domestic work	Proportion of time spent on unpaid domestic chores and care work, by sex, age and location (female minus male, percentage point)	P	5.8333	2010	5	2016	3.0556	0	2030	0.388889	Breakthrough needed
5.5	Ensure women's full participation in leadership	Proportion of managerial positions held by women	P	0.3649	2004	0.3552	2014	0.356106	0.5	2030	0	Breakthrough needed	Trend within likely measurement error; classified as breakthrough needed
6.1	Universal access to safe drinking water	People using at least basic drinking water services		0.999	2005	0.989	2015	0.974	1	2030		Moving backwards
6.2	Access to adequate and equitable sanitation for all	Proportion of population using safely managed sanitation services		0.743814	2005	0.76784	2015	0.803879	1	2030	0.155234	Breakthrough needed
6.3	Improve water quality and halve untreated wastewater	Waste water treatment		0.8722	2004	0.8431	2009	0.72088	0.92155	2030		Moving backwards
6.3	Improve water quality and halve untreated wastewater	Share of freshwater sites rated good or excellent		0.4	2011	0.41	2016	0.438	0.705	2030	0.0949151	Breakthrough needed
6.4	Increase water-use efficiency	Annual freshwater withdrawals, total (share of internal resources)	P	0.0144982	2007	0.013614	2012	0.0104309	0.00680702	2030	0.467629	Breakthrough needed
6.6	Protect and restore water-related ecosystems	Water body extent (permanent and maybe permanent) as share of total land area	P	0.0765033	2006	0.0767614	2016	0.0768646	0.0766053	2020	1	On track	Trajectory shows improving trend; classified as on track
7.1	Universal access to modern energy services	Access to electricity		1	2006	1	2016	1	1	2030	1	On track
7.2	Increase share of renewable energy	Renewable energy share in the total final energy consumption	P	0.2225	2005	0.2203	2015	0.217	0.61015	2030		Moving backwards
7.2	Increase share of renewable energy	Share of electricity generated from renewable and non-emitting sources	Nat.	0.754	2005	0.806	2016	0.872182	0.9	2030	0.735064	Acceleration needed
7.3	Double global rate of improvement in energy efficiency	Energy intensity level of primary energy (megajoules per constant 2011 purchasing power parity GDP)		8.72	2005	7.34	2015	5.27	3.2	2030	0.5	Breakthrough needed
8.4	Improve resource efficiency in consumption & production; decouple economic growth from environmental degradation	Domestic material consumption per unit of GDP (kilograms per constant 2010 United States dollars)	P	0.60037	2007	0.5598	2017	0.51113	0.289325	2030	0.233372	Breakthrough needed
8.6	Reduce share of youth not in employment, education, or training by 2020	Proportion of youth not in education, employment or training	P	0.102	2006	0.102	2016	0.101786	0.0513333	2020	0.0171647	Breakthrough needed
8.8	Protect labor rights, promote safe working environments	Age-standardised all-cause disability-adjusted life year (DALY) rates attributable to occupational risks (per 100,000)	P	803.207	2007	696.255	2017	557.217	356.454	2030	0.436778	Breakthrough needed
8.1	Strengthen capacity of domestic financial institutions to expand access to banking for all	Proportion of adults (15 years and older) with an account at a financial institution or mobile-money-service provider	P	0.958	2011	0.9973	2017	1	1	2030	1	On track
9.4	Upgrade infrastructure & retrofit industry to make sustainable	Carbon dioxide emissions per unit of GDP (kilogrammes of CO2 per constant 2010 United States dollars)	P/Nat.	0.42081	2005	0.36243	2015	0.27486	0.162	2030	0.436911	Breakthrough needed	National emissions target interpreted into proxy calculation using GDP trend
9.5	Enhance scientific research & increase no. of R&D workers & public-private R&D spending	Research and development expenditure as a proportion of GDP	P	0.02	2004	0.016	2014	0.0096	0.024	2030		Moving backwards
9.5	Enhance scientific research & increase no. of R&D workers & public-private R&D spending	Researchers (in full-time equivalent) per million inhabitants (per 1,000,000)	P	3896.26	2003	4515.32	2013	5567.74	6772.99	2030	0.466154	Breakthrough needed
10.1	Achieve and sustain income growth of bottom 40% higher than nat. avg.	Average household expenditure in the bottom 40% of population		36199	2010	44221.5	2017	0.0290099	0.0256746	2030	1	On track	Compares growth rates from 2010-2017 in bottom 40% (value listed in current trajectory column) to the national average (value listed in target column). Faster growth rate classified as on track
10.4	Progressively achieve greater equality	Gini coefficient, adjusted after-tax income	P	0.316	2007	0.309	2017	0.2999	0.299	2030	0.940005	Acceleration needed
11.1	Access to adequate, safe & affordable housing for all	Share of households spending 30%+ of income on shelter	P	0.249	2006	0.241	2016	0.2298	0	2030	0.046473	Breakthrough needed
11.5	Decrease deaths & economic loss from disasters	Estimated total cost from natural disasters as share of GDP LCU	P	9.16e-06	2006	0.0020535	2016	0.0049155	0.00102673	2030		Moving backwards
11.6	Reduce adverse per capita environmental impact of cities	PM2.5 average concentration (micrograms per cubic metre)	P	6.2	2006	6.4	2016	6.68	10	2030	1	On track
11.7	Universal access to safe, inclusive green and public spaces	Share with park or green space < 10 minutes from home	P	0.86	2011	0.87	2015	0.9075	1	2030	0.288461	Breakthrough needed
12.3	Halve per capita food waste	Percentage of food lost or wasted				0.581	2018		0.2905	2030		Breakthrough needed	No evidence identified of rapid decline
12.5	Reduce waste generated through prevention, reduction, recycling	Share of total waste that is not diverted	P	0.776471	2006	0.72807	2016	0.66031	0.364035	2030	0.186138	Breakthrough needed
12.5	Reduce waste generated through prevention, reduction, recycling	Solid waste (million tonnes)	P	26.417	2006	24.9408	2016	22.874	12.4704	2030	0.165735	Breakthrough needed
13.2	Integrate climate change measures into nat. policy	GHG emissions total (Mt)	Nat.	724	2008	718	2018	701	513	2030	0.0646766	Breakthrough needed
14.1	Prevent and reduce marine pollution by 2025	Volume of marine pollution spills detected (litres)		8110	2010	2878	2017	71.3214	0	2025	0.986256	Acceleration needed
14.4	Regulate harvesting & end overfishing by 2020	Share of major fish stocks harvested above approved levels		0.103226	2011	0.0411765	2016	0	0	2020	1	On track
14.5	Conserve at least 10% of coastal and marine areas by 2020	Share of marine area protected		0.0092	2015	0.0293	2017	0.05945	0.1	2020	0.553414	Acceleration needed	Trajectory calculated using 2015-2017 rate to capture recent policy commitments
15.1	Ensure conservation of terrestrial and inland ecosystems by 2020	Share of terrestrial area protected	Nat.	0.0864	2007	0.1055	2017	0.11123	0.17	2020	0.0958461	Breakthrough needed
15.2	Sustainably manage forests by 2020	Volume wood harvested, million cubic metres	Nat.	182	2006	155	2016	144.2	223	2020	1	On track
15.4	Ensure conservation of mountain ecosystems	Average proportion of Mountain Key Biodiversity Areas (KBAs) covered by protected areas	P	0.270025	2008	0.273353	2018	0.277346	1	2030	0.0054959	Breakthrough needed
15.5	Reduce degradation of national habitats, halt loss of biodiversity, protect threatened species by 2020	Share of species with population trends consistent with recovery	Nat.	0.35	2016	0.41	2018	0.47	1	2020	0.184615	Breakthrough needed
16.1	Reduce all forms of violence and related deaths	Victims of intentional homicide per 100,000	P	1.63	2010	1.68	2016	1.54071	0.803333	2030	0.0820984	Breakthrough needed
16.2	End abuse, exploitation, trafficking, and violence against children	Rate of sexual violations against children (per 100,000)		1.65	2007	21.92	2017	48.271	0	2030		Moving backwards
16.3	Promote rule of law, ensure access to justice for all	Unsentenced detainees as share of overall prison population	P	0.2914	2005	0.3636	2016	0.455491	0.1818	2030		Moving backwards
16.5	Reduce corruption & bribery	Control of corruption	P	2.0009	2007	1.9242	2017	1.84545	2.20214	2030		Moving backwards
16.6	Develop effective, accountable, and transparent institutions at all levels	Public confidence in justice system and courts, a great deal or some	P	0.57	2003	0.57	2013	0.57	0.785	2030	0	Breakthrough needed	Survey scale changed over time; classified as breakthrough needed due to lack of clear progress on positive response options
16.9	Provide legal identity for all	Proportion of children under 5 years of age whose births have been registered with a civil authority (share of children under 5 years of age)				1	2011		1	2030	1	On track
Note: "P" indicates proxy target used; "Nat." indicates Canadian national target used as proxy.

## Sheet: Appendix 6
Appendix 6: Methodology decision tree by indicator
				Identifying target outcome level			Lives/Needs at stake (Tables 3 & 4)
		Proxy target?	Rate of progress type: L = Linear, P = Proportional	Target type	Calculation used for setting outcome	Intended direction for SDG: D = Decrease; I = Increase; E = Equality	Population type	L = Lives at stake, B = Basic needs at stake	Denominator
1.1	Poverty headcount ratio at $1.90 a day (2011 PPP)		Use Existing	Absolute		D
1.2	Low income share - market basket measure, 2008 base		Linear Fit	Relative	Halve	D
1.3	Proportion of poor population receiving social assistance cash benefit (%)		L	Absolute		I
1.5	Mortality rate from disasters, per 100,000	P	P	Relative	Halve	D
2.1	Percentage of persons in households with moderate and severe food insecurity (12 years+)		L	Absolute		D	All population	B	100
2.2	Stunting in children under 5 (%)		L	Absolute		D
2.2	Children overweight, aged 2-4 (%)		L	Absolute		D	Aged 2-4	B	100
2.4	Nutrient balance - nitrogen, kg/ha (positive indicates risk of polluting, negative indicates declining soil fertility)	P	Linear Fit	Absolute		E
3.1	Maternal mortality ratio per 100,000 live births		P	Absolute		D
3.2	Neonatal mortality rate per 1,000 live births		P	Absolute		D
3.3	Tuberculosis incidence per 100,000		P	Relative	Reduce by 80%	D	All population	B	100000
3.4	Age-standardised mortality rate due to cardiovascular disease, cancer, diabetes, and chronic respiratory disease in populations aged 30-70 (per 100,000 population)		P	Relative	Reduce by 1/3	D	Aged 30-70	L	100000
3.4	Suicide mortality rate per 100,000		P	Relative	Reduce by 1/3	D	All population	L	100000
3.5	Alcohol consumption per capita (aged 15 years and older) within a calendar year (litres of pure alcohol)	P	L	Relative	Halve	D
3.6	Mortality rate due to road traffic injuries (per 100,000 population)		P	Relative	Halve	D	All population	L	100000
3.7	Proportion of women of reproductive age (15-49 years) who have their need for family planning satisfied with modern methods (%)		P	Absolute		I	Females aged 15-49	B	100
3.8	Coverage of essential health services, as defined by the UHC service coverage index of 9 tracer interventions and risk-standardised death rates or mortality-to-incidence ratios from 32 causes amenable to personal healthcare.		L	Absolute		I
3.9	Age-standardised mortality rate attributable to household air pollution and ambient air pollution (per 100,000 population)	P	P	Relative	Halve	D
4.1	Upper secondary graduation rate (share who will graduate from secondary education over their lifetime)		L	Absolute		I
4.2	Adjusted net enrolment rate, one year before official primary entry age		L	Absolute		I
4.5	Gender parity index for achievement in reading, lower secondary (ratio)		L	Absolute		E
4.5	Gender parity index for achievement in mathematics, lower secondary (ratio)		L	Absolute		E
4.6	Minimum proficiency in reading, lower secondary (%)		L	Absolute		I	Aged 15-79	B	100
4.6	Minimum proficiency in mathematics, lower secondary (%)		L	Absolute		I	Aged 15-79	B	100
5.1	Gender wage gap in full-time employees	P	L	Absolute		D
5.2	Age-standardised prevalence of ever-partnered women aged 15 years and older who experienced physical or sexual violence by a current or former intimate partner in the last 12 months (%)		L	Absolute		D	Females aged 15-79	B	100
5.2	Female victims of police-reported violent crime, rate per 100,000 total population		L	Absolute		D	Females aged 0-79	B	100000
5.3	Share of 15-17 year old females who are married		L	Absolute		D	Females aged 15-17	B	100
5.4	Proportion of time spent on unpaid domestic chores and care work, by sex, age and location (female minus male, percentage points)	P	L	Absolute		E
5.5	Proportion of managerial positions held by women (%)	P	Linear Fit	Absolute		I	Females aged 0-79	B	100
6.1	People using at least basic drinking water services (%)		L	Absolute		I	All population	B	100
6.2	Proportion of population using safely managed sanitation services (%)		L	Absolute		I	All population	B	100
6.3	Waste water treatment (%)		L	Relative	Halve the gap	I
6.3	% freshwater sites rated good or excellent		L	Relative	Halve the gap	I
6.4	Annual freshwater withdrawals, total (% of internal resources)	P	L	Relative	Halve	D
6.6	Water body extent (permanent and maybe permanent) as share of total land area	P	L	Special	Greater than 2015 share	I
7.1	Access to electricity		L	Absolute		I
7.2	Renewable energy share in the total final energy consumption (%)	P	L	Relative	Halve the gap	I
7.2	Share of electricity generated from renewable and non-emitting sources (%)	Nat.	L	Absolute		I
7.3	Energy intensity level of primary energy (megajoules per constant 2011 purchasing power parity GDP)		L	Special	Double current rate of progress	D
8.4	Domestic material consumption per unit of GDP (kilograms per constant 2010 United States dollars)	P	P	Relative	Halve	D
8.6	Proportion of youth not in education, employment or training (%)	P	Linear Fit	Relative	Halve	D	Aged 15-24	B	100
8.8	Age-standardised all-cause disability-adjusted life year (DALY) rates attributable to occupational risks (per 100,000)	P	L	Relative	Halve	D
8.1	Proportion of adults (15 years and older) with an account at a financial institution or mobile-money-service provider	P	L	Absolute		I
9.4	Carbon dioxide emissions per unit of GDP (kilogrammes of CO2 per constant 2010 United States dollars)	P/Nat.	L	Special	Assume: 1) GDP growth trajectory of 2007-2017 continues to 2030; 2) Canada reduces CO2 emissions by 30% compared to 2005	D
9.5	Research and development expenditure as a proportion of GDP (%)	P	L	Relative	Increase 50%	I
9.5	Researchers (in full-time equivalent) per million inhabitants (per 1,000,000)	P	L	Relative	Increase 50%	I
10.1	Average household expenditure in the bottom 40% of population		P	Special	Growth rate greater than national average	I
10.4	Gini coefficient, adjusted after-tax income	P	L	Special	Achieve 0.001 annual decline in Gini coefficient, adjusted after-tax income	D
11.1	% Households spending 30%+ of income on shelter	P	L	Absolute		D
11.5	Estimated total cost from natural disasters as share of GDP LCU (%)	P	L	Relative	Halve	D
11.6	PM2.5 average concentration (micrograms per cubic metre)	P	L	Absolute	Less than threshold	D
11.7	% had park or green space < 10 minutes from home	P	L	Absolute		I	All population	B	100
12.3	Percentage of food lost or wasted		L	Relative	Halve	D
12.5	Share of total waste that is not diverted (%)	P	L	Relative	Halve	D
12.5	Solid waste (million tonnes)	P	L	Relative	Halve	D
13.2	GHG emissions total (Mt)	Nat.	Use Existing	Absolute		D
14.1	Volume of marine pollution spills detected (litres)		Linear Fit	Absolute		D
14.4	Share of major fish stocks harvested above approved levels (%)		L	Absolute		D
14.5	Share of marine area protected		L	Absolute		I
15.1	Share of terrestrial area protected	Nat.	L	Absolute		I
15.2	Volume wood harvested, million cubic metres	Nat.	L	Absolute	Less than threshold	D
15.4	Average proportion of Mountain Key Biodiversity Areas (KBAs) covered by protected areas (%)	P	L	Absolute		I
15.5	Share of species with population trends consistent with recovery (%)	Nat.	L	Absolute		I
16.1	Victims of intentional homicide per 100,000 population	P	Linear Fit	Relative	Halve	D	All population	L	100000
16.2	Rate of sexual violations against children (per 100,000)		L	Absolute		D
16.3	Unsentenced detainees as share of overall prison population (%)	P	L	Relative	Halve	D
16.5	Control of corruption	P	Linear Fit	Relative	Halve the distance to ideal (2.5)	I
16.6	Public confidence in justice system and courts, a great deal or some (%)	P	L	Relative	Halve the gap	I	All population	B	100
16.9	Proportion of children under 5 years of age whose births have been registered with a civil authority (% of children under 5 years of age)		L	Absolute		I
